# Supplementary material for: Genomic predictors of testosterone levels are associated with muscle fiber size and strength
Source: Eur J Appl Physiol. 2021 Nov 18;122(2):415–23. doi: 10.1007/s00421-021-04851-w (PMC8783862; doi:10.1007/s00421-021-04851-w)
Supplement: Supplementary file 1 — Supplementary file1 (XLSX 52 KB) [file 421_2021_4851_MOESM1_ESM.xlsx]

## Sheet: Supplementary Table 1
Supplementary Table 1. List of SNPs and effect alleles associated with increased testosterone levels in the study by Ruth et al. (2020)
SNP	Effect Allele	P
rs10017280	C	1.2e-09
rs10028954	C	2.6e-09
rs1009360	C	1.5e-09
rs10108398	G	1.1e-08
rs10137488	C	2.1e-08
rs10147094	A	6.9e-16
rs10168169	T	5.1e-20
rs10192634	T	4.5e-13
rs10202148	G	2.7e-10
rs10212007	G	3.1e-08
rs10218066	G	2.5e-08
rs10278686	T	1.3e-14
rs10279715	A	3.1e-13
rs1032388	C	2.5e-61
rs1033667	T	9.3e-13
rs1034948	G	3.7e-09
rs10421262	T	1.7e-12
rs10501081	G	1.3e-08
rs10504255	G	6.1e-10
rs10510939	C	1.6e-08
rs1058319	T	1.5e-08
rs10649609	AAAAAT	3.5e-08
rs10686842	TAAA	1.2e-22
rs10687319	AAG	1.9e-08
rs10738700	A	5.6e-11
rs10740131	T	2.1e-25
rs10745954	G	6.1e-11
rs10750766	C	1.6e-11
rs10757893	A	9.3e-09
rs10778215	A	2.6e-22
rs10799713	G	9.2e-16
rs10817260	C	9.3e-35
rs10821415	C	1.6e-08
rs10832570	A	1.8e-16
rs10851395	C	1.1e-13
rs10864086	C	5.3e-11
rs10865479	T	2.4e-13
rs10868080	T	1.2e-27
rs10892924	T	2.8e-37
rs10910476	C	1.1e-09
rs10958704	A	2.7e-11
rs10971921	A	7.4e-13
rs10978435	T	4.8e-16
rs10982156	A	4.5e-14
rs10982192	T	6.3e-11
rs11023881	T	1.7e-11
rs11024458	A	2.3e-10
rs11031005	C	1.5e-10
rs1104608	C	5.8e-09
rs11047261	G	6.4e-09
rs11078597	T	5e-09
rs11096640	C	6.4e-10
rs11099675	T	8.8e-10
rs11102518	T	2.7e-16
rs1112195	G	4.7e-10
rs11125180	A	5.4e-12
rs111328885	C	1.5e-14
rs111386834	C	3.0E-670
rs111475133	T	3.2e-15
rs111538456	C	1.5e-17
rs11155076	G	3.6e-13
rs111861797	T	3.3e-13
rs111882448	CA	3.8e-09
rs11191421	C	4.2e-31
rs11191801	A	8.7e-16
rs1119208	C	1.2e-11
rs112107457	T	1e-10
rs112265145	C	5.2E-462
rs112295236	G	2.3e-14
rs11235688	G	7e-12
rs112367565	A	1.3e-13
rs11240695	A	1.8e-15
rs112530420	C	5.3e-10
rs112635299	G	1.1e-31
rs112694713	A	2.4e-19
rs112714881	T	6.5e-09
rs112765699	A	2.2e-08
rs1128249	T	4.1e-13
rs112933999	AT	4.9e-10
rs113017476	A	2.9e-122
rs113172275	C	1.4e-22
rs113247979	T	4.6e-09
rs113347955	G	1.2e-08
rs11389722	G	1.2e-10
rs11403123	CT	2.5e-09
rs114165349	C	3.8e-28
rs11425772	C	1.3e-08
rs11427441	CA	1.3e-11
rs114303452	A	1.8e-13
rs11433420	T	1.4e-09
rs11441374	A	1e-25
rs114816312	T	2e-11
rs11510917	A	5e-12
rs1154401	G	2.9e-18
rs11556924	T	1.2e-09
rs11564722	T	8.2e-09
rs11572082	C	8e-11
rs11588341	A	2.3e-09
rs11607114	C	4.2e-10
rs11621792	T	1.4e-22
rs11629457	T	1.2e-08
rs11638521	T	2.6e-110
rs11653686	C	8.3e-48
rs11655191	C	1.3e-27
rs11671304	C	4.4e-08
rs11673591	A	5.7e-19
rs11683361	G	2.1e-12
rs116923389	T	5.5e-19
rs1169289	G	2.5e-11
rs11697333	T	1.8e-10
rs11703376	T	5.9e-32
rs11707420	G	3.1e-08
rs1171617	T	3.6e-23
rs117327231	A	2.8e-31
rs11733695	G	3.9e-08
rs11735092	T	9.3e-35
rs11751920	G	4.6e-09
rs11772470	A	7.7e-14
rs11774829	A	5.8e-32
rs11778724	C	1.5e-08
rs11782259	A	1.1e-10
rs11784903	C	3.6e-08
rs1178947	T	5.6e-10
rs117913411	T	3.3e-10
rs1180894	A	1.2e-09
rs11830764	C	3.3e-09
rs11879227	A	1e-09
rs11888201	C	3.3e-08
rs11892043	A	2.4e-11
rs11919691	A	2.9e-10
rs11937496	G	2.9e-08
rs11948639	T	3.2e-09
rs1203109	C	2e-11
rs1204083	C	2.8e-18
rs12078363	T	1e-21
rs12125882	A	3.7e-08
rs12135478	G	8.8e-09
rs1214759	G	2.8e-12
rs1214761	G	6.2e-26
rs12185851	C	3.2e-11
rs12189146	G	1.8e-08
rs12294104	T	9.4e-09
rs1229498	T	6.5e-09
rs1229984	C	1.2e-08
rs12320328	A	2.3e-16
rs12336359	C	1.7e-09
rs12406721	T	2.3e-28
rs12410063	C	4.5e-18
rs1242518	T	4.8e-10
rs12436785	C	2.8e-26
rs12445820	G	8e-09
rs12470971	A	2.6e-08
rs12543287	C	9.8e-11
rs12543598	T	6.6e-15
rs12564492	A	5e-09
rs1260326	C	4.7e-39
rs12614829	T	6.1e-17
rs12628709	G	1.8e-09
rs1264332	C	2.2e-22
rs12645584	T	3.9e-09
rs12658172	G	1.8e-18
rs12683780	A	4.7e-12
rs12702516	A	3.7e-09
rs12708515	G	2.1e-14
rs12713012	C	3.1e-08
rs1272131	C	1.4e-17
rs12745935	G	1.5e-08
rs1278526	A	2.1e-12
rs12787293	G	8e-11
rs12788072	G	2.7e-08
rs12796488	C	6.9e-46
rs12810788	G	1.1e-11
rs12837203	G	1.8e-11
rs12893790	G	1e-09
rs12900736	C	1.9e-27
rs12907068	G	1.8e-08
rs12910403	G	2.3e-08
rs12914034	A	4.7e-08
rs12926107	A	7.1e-16
rs12929087	A	1.5e-10
rs12977787	A	7.2e-09
rs13020003	C	4.4e-10
rs13028479	G	2.7e-24
rs13030651	G	7e-12
rs13065463	G	8.8e-13
rs13072623	G	4.5e-09
rs13074711	T	3e-09
rs13092573	T	3e-09
rs13094915	G	2e-09
rs13108218	G	1.7e-17
rs1314911	A	7.2e-10
rs13152154	C	7.3e-09
rs13153019	C	2.3e-09
rs1317701	C	3.7e-34
rs13184921	T	7.6e-16
rs13185520	A	9.1e-10
rs1318995	G	3.7e-09
rs13229619	A	8.3e-39
rs13261573	G	2.3e-12
rs13269725	A	1.8e-08
rs13289095	G	4e-08
rs13430258	G	1.9e-10
rs1349359	A	2.1e-08
rs137969745	C	7.4e-17
rs138271349	T	6.2e-09
rs13835	A	4.9e-10
rs138430382	C	8.7e-69
rs138983180	A	2e-17
rs139316391	GTCTCTCTCTC	1.6e-20
rs139401553	TTTG	4.9e-08
rs139713000	CT	1.3e-15
rs139763690	T	1.1e-10
rs139954761	T	1.3e-08
rs140218129	T	3.8e-08
rs140357247	C	7.2e-10
rs140498714	C	2.3e-08
rs140584594	G	2.4e-13
rs1408	G	6.8e-19
rs141509569	G	2.9e-12
rs1421085	T	1.2e-11
rs142846886	TAC	2.2e-13
rs143088266	TCGC	1.1e-25
rs1432679	C	4.7e-08
rs1441911	G	5.9e-09
rs1454836	T	3.4e-08
rs145602600	T	8.2e-11
rs145843487	G	3.9e-12
rs146225865	G	3e-25
rs146447930	C	2.5e-16
rs146497684	T	1.2e-29
rs147676232	C	1.6e-11
rs148204274	TGTGTCTGTACA	4e-08
rs148262335	TTA	9.6e-17
rs148664256	T	7.3e-09
rs149624078	T	3.1e-12
rs150539196	G	3.5e-10
rs1515098	T	9e-09
rs1547308	C	9.2e-21
rs1553668	T	6.5e-09
rs1573036	T	3e-136
rs157934	C	3.4e-09
rs1611581	C	4.7e-08
rs1624295	A	7.2e-24
rs1640272	A	3.7e-14
rs1660322	T	4.5e-15
rs167096	T	4.3e-10
rs168189	T	5.4e-13
rs1681967	A	5.9e-10
rs1688043	C	1.9e-16
rs17043570	T	4.1e-12
rs17053931	A	4.5e-09
rs1708302	T	2.6e-09
rs17089026	G	7.1e-37
rs171021	C	1.2e-10
rs17128091	G	6.7e-09
rs17201704	T	2.9e-28
rs17245822	C	3.6e-08
rs17254118	C	5.1e-24
rs17287714	T	3.7e-08
rs17362923	G	3e-11
rs17408832	C	7.9e-10
rs17580	T	6.9e-12
rs17703883	C	7.5e-40
rs17764067	G	5.5e-10
rs17810415	G	6.7e-09
rs1782652	T	9.5e-09
rs17853284	C	1.7e-21
rs1799941	G	7.7e-23
rs180435	G	3e-09
rs181255261	A	7.8e-12
rs1812755	T	5.1e-19
rs182050989	C	1.2e-12
rs1822246	A	1.6e-09
rs182375344	T	5.9e-10
rs184265581	C	6.4e-27
rs1851292	C	2.9e-09
rs1870940	G	4.9e-17
rs1872930	T	1.7e-54
rs187370584	A	1.5e-08
rs1883711	G	2e-09
rs188539658	C	3.2e-11
rs190930099	G	8.1e-11
rs191591035	G	2.5e-10
rs191780890	G	1.7e-08
rs1933801	T	7.8e-33
rs1937883	G	3.2e-16
rs1939769	A	1.3e-51
rs1977658	T	1.6e-27
rs1989147	C	7e-14
rs1994721	G	5.9e-33
rs199746610	C	2.4e-09
rs199787521	TTTA	6.9e-10
rs199816133	C	1.1e-23
rs199950405	C	4.2e-08
rs200457494	CA	2.1e-12
rs200647710	A	2e-08
rs200651966	C	5e-18
rs201111036	C	1.1e-13
rs2011425	T	6.4e-20
rs2012736	C	5.1e-19
rs201416723	ATCT	8.4e-13
rs201643157	T	9e-10
rs2016572	G	5.8e-12
rs201814405	A	3.5e-13
rs202190491	TG	2.3e-08
rs202200760	G	2.3e-19
rs2035837	T	6.7e-67
rs2035838	A	2.5e-10
rs2038695	C	2.6e-15
rs204995	A	3.2e-13
rs2061679	T	1.5e-36
rs2062479	C	1.8e-08
rs2074585	A	8.8e-09
rs2081687	T	7.2e-10
rs2090409	C	1.7e-21
rs2113944	T	2.7e-15
rs2147419	T	1.6e-09
rs2152318	T	1.8e-27
rs2184968	C	9.1e-11
rs2186945	C	2e-10
rs2201003	A	6.7e-10
rs221584	G	1.6e-08
rs2239222	G	1.8e-10
rs2241388	T	3.2e-14
rs2248979	T	2.4e-12
rs2256191	T	7.4e-09
rs2266782	A	2.6e-11
rs2270445	G	4.6e-10
rs2273991	G	3e-09
rs2282248	T	1.3e-08
rs2287322	G	1.1e-08
rs2306216	A	9.2e-12
rs2306847	T	5.2e-34
rs2312064	C	4.2e-08
rs232159	C	1.1e-08
rs2327121	C	1.3e-08
rs2344744	G	1.3e-09
rs2350892	G	1.3e-12
rs2374456	G	7.4e-10
rs2391139	T	2.6e-15
rs2392239	T	2.9e-19
rs2393775	A	2.7e-17
rs2397112	A	4e-10
rs243466	C	4.8e-08
rs2438086	G	6.9e-13
rs2473140	C	7.2e-10
rs2504791	T	4.1e-08
rs2517582	T	1.6e-18
rs2540945	G	8e-09
rs2551641	C	7.2e-09
rs2583948	A	3e-11
rs2583949	C	5e-09
rs2587507	C	9.6e-09
rs2594948	T	1.9e-08
rs2608652	T	1.3e-08
rs2631864	G	8.3e-12
rs2668776	C	1.7e-22
rs267190	G	3.7e-08
rs2675611	T	3.4e-08
rs267733	A	1.8e-08
rs2721195	T	7.5e-11
rs2723065	G	1.3e-14
rs2764772	A	5.4e-33
rs2781379	T	1.7e-08
rs2824138	C	1.7e-13
rs28394864	G	1.5e-72
rs28421540	A	1.9e-24
rs28484580	G	1.7e-08
rs28495625	A	1.2e-12
rs28576256	G	9.1e-12
rs28612846	G	4.7e-08
rs2862954	C	5.8e-09
rs28641793	A	6.2e-14
rs287884	A	2.1e-11
rs2879910	C	1.7e-08
rs28892005	A	2.4e-19
rs28929474	C	9.5e-39
rs2903385	A	1.6e-18
rs2905801	T	3.6e-19
rs2954111	C	3.1e-10
rs2957683	C	5.9e-09
rs2961853	C	3.2e-10
rs3032555	T	4.4e-09
rs3103310	A	2.7e-09
rs312023	G	3e-24
rs3136354	C	3.5e-18
rs3180887	G	1.1e-12
rs329122	G	2.9e-09
rs33959428	G	8.3e-09
rs34040779	T	2.2e-09
rs34060476	G	5.3e-26
rs34131245	C	3.3e-08
rs34138930	C	3.6e-15
rs34163044	A	2.7e-09
rs34192788	T	4.2e-09
rs34255979	C	1.5e-09
rs34269793	C	2.2e-10
rs34304273	T	5.6e-09
rs34341	T	2.9e-09
rs34396520	CA	4.2e-11
rs34557412	A	1.8e-10
rs34584018	G	1e-08
rs34632394	CAT	3.1e-10
rs34697127	CA	1.6e-12
rs34702488	A	1.7e-11
rs34706136	TG	2.7e-08
rs34851490	G	1.8e-23
rs34858588	C	4.3e-10
rs34931250	C	3.1e-15
rs34954997	C	4.9e-09
rs34955534	G	4.1e-16
rs35008345	C	9.1e-14
rs351370	T	1.5e-10
rs35182096	C	1.3e-10
rs35199395	C	7.4e-09
rs35222808	C	5.7e-10
rs35249079	T	1.4e-15
rs35319517	C	4.7e-09
rs35326378	CTTT	1.1e-08
rs35397738	TA	2.4e-12
rs35427	T	3.4e-10
rs35548284	G	3.5e-11
rs35596561	CT	8.3e-23
rs35698268	G	4.6e-10
rs35737316	T	4.7e-32
rs35783704	A	4.7e-16
rs35801460	G	6.4e-09
rs35816571	C	1.4e-16
rs35824797	C	1.7e-15
rs35903783	GT	1.6e-18
rs36019311	GTA	3.1e-14
rs36032941	C	3e-94
rs36086195	T	1.7e-09
rs36088520	T	5.7e-09
rs36182456	A	2.1e-33
rs36205397	G	1.3e-13
rs370222	G	3.1e-12
rs371162363	G	5.6e-15
rs371347025	T	8.1e-10
rs3732218	G	3.1e-08
rs3733897	A	3.8e-09
rs3742223	T	2.8e-10
rs375286460	ATAT	2e-10
rs376117198	CT	1.4e-10
rs3768321	G	5.4e-15
rs3771243	A	1.4e-26
rs3776299	G	3.6e-10
rs3808869	C	5.4e-09
rs3809272	G	3.9e-10
rs381194	G	5e-08
rs3814707	G	5.5e-11
rs3821866	G	4.1e-14
rs3832126	CT	3.5e-29
rs3841946	C	8.6e-17
rs3849653	A	6.6e-12
rs386705174	GT	1.7e-39
rs388430	C	2.6e-10
rs40270	C	4e-10
rs4067	G	1.7e-10
rs41264630	A	3.9e-09
rs41264945	T	1.9e-08
rs41284816	T	1.5e-08
rs41306249	T	2e-16
rs41310053	T	3.9e-08
rs4135247	G	1.1e-08
rs41378347	G	5.2e-14
rs4149056	C	3e-35
rs4237037	A	6.7e-13
rs4245930	G	1.1e-19
rs4274916	C	3.2e-09
rs4294422	G	6.8e-11
rs42945	A	4.3e-08
rs4368453	T	3.6e-09
rs437115	T	4.2e-24
rs440150	G	2.2e-08
rs4431325	T	8.5e-18
rs445	C	1.2e-08
rs4453027	G	1.4e-15
rs4464040	C	4.4e-32
rs4483209	T	4.3e-09
rs4503095	G	1.6e-08
rs4525526	C	2.5e-20
rs45446698	T	5.1e-148
rs45448191	T	2e-08
rs45490496	A	2.6e-11
rs4562360	G	3.6e-20
rs4565819	G	2.3e-09
rs4586943	A	6.9e-09
rs4632729	A	2.4e-22
rs4655598	T	2.3e-08
rs4678408	G	7.6e-17
rs4690098	T	4e-18
rs4712976	C	3.3e-11
rs4725944	C	4.6e-08
rs4736359	T	6.2e-40
rs4754839	A	1.1e-08
rs4757142	G	6.4e-09
rs4782568	G	7.9e-17
rs4793788	C	3.8e-10
rs4804181	C	1.3e-26
rs4804669	A	2.4e-17
rs4820829	C	4.1e-10
rs4826631	T	3.8e-08
rs4826645	T	3.9e-08
rs4828043	A	4.9e-13
rs4835948	T	2.9e-09
rs4841133	G	8.9e-10
rs4869893	C	1.1e-08
rs4871844	C	3.1e-08
rs4872310	G	3.7e-12
rs487624	C	1.4e-12
rs4912377	C	1.4e-09
rs4919686	A	3.9e-13
rs4938576	G	1.5e-08
rs494242	C	1.7e-08
rs4943729	A	1.1e-08
rs4961485	T	8.9e-14
rs503542	G	5.8e-10
rs505237	G	3.7e-08
rs520829	G	2.2e-16
rs528845403	A	1.7e-70
rs529143892	C	1.3e-12
rs532213132	GC	2.1e-08
rs532320857	C	4e-09
rs534141419	A	4.5e-10
rs534541609	C	3.2e-09
rs534645300	AT	7.5e-11
rs535305978	C	5.8e-09
rs539017487	GT	4e-26
rs540730	T	3.7e-19
rs543504257	A	1.3e-11
rs545206972	T	4e-43
rs549035841	C	4e-09
rs550628400	G	8.6e-11
rs552988313	T	1e-08
rs55644315	G	2.5e-16
rs55707100	C	1.8e-33
rs55714647	G	2.4e-11
rs55765314	C	4.6e-10
rs55795858	C	1.5e-08
rs55867305	G	1.8e-21
rs55869022	C	2e-09
rs55885610	C	2.6e-10
rs559777577	A	1.7e-09
rs56109436	G	6e-09
rs56117787	G	1.9e-14
rs561968051	A	1.4e-11
rs56196860	C	1.4e-10
rs56205943	G	3.9e-13
rs56271032	G	3.6e-09
rs563306865	GT	1.1e-11
rs56332871	C	9.7e-27
rs564036233	GA	2.6e-08
rs565931739	C	1.1e-29
rs56731455	AT	9.4e-09
rs56853305	G	4.4e-10
rs569421885	CA	1.1e-62
rs571084788	T	1.4e-11
rs57323441	C	2.2e-09
rs573396813	CT	2.9e-08
rs57349855	C	5.2e-12
rs573833	T	4.8e-09
rs5751229	A	6.1e-14
rs575146	G	1.1e-08
rs5752773	G	2.2e-14
rs576009056	G	1e-10
rs57615517	G	4.7e-10
rs5763800	A	9e-10
rs577721086	T	5.8e-17
rs5787948	C	2e-08
rs58072681	C	8.3e-36
rs58175144	CA	3.5e-12
rs5855544	T	3.3e-10
rs5860730	CT	1.6e-11
rs58723250	T	2.2e-23
rs58839393	A	3.9e-19
rs58879558	C	2.4e-09
rs590097	G	4.9e-38
rs5905042	C	4.3e-22
rs5913997	G	8.7e-90
rs5915287	G	1.2e-08
rs59194935	A	3.7e-11
rs59397130	G	2.3e-10
rs5970021	C	5.3e-12
rs5970442	C	8e-26
rs59741822	G	7e-12
rs6008259	G	5.3e-11
rs6009583	T	2.7e-16
rs60117481	G	6.7e-11
rs6020423	C	2.3e-18
rs60701	C	4.3e-08
rs6073431	C	3.5e-09
rs6100174	C	1.7e-13
rs61237993	A	1.6e-15
rs6127099	A	1.1e-08
rs6129778	C	2.9e-09
rs6130613	T	2.9e-15
rs61320678	G	2.3e-11
rs6142206	A	5.2e-11
rs61661087	C	1.6e-24
rs61755050	C	7.8e-09
rs61762319	G	2.7e-08
rs61823391	T	4.2e-16
rs61856128	C	1.4e-36
rs618888	T	1.4e-18
rs61922185	T	1.8e-11
rs61932784	C	4e-09
rs61987429	C	9.2e-10
rs62025141	A	1.2e-13
rs62041532	G	1.6e-10
rs62059839	T	9.5e-24
rs62062271	C	5.4e-18
rs62076019	G	4.1e-08
rs62115715	C	8.3e-14
rs62144584	T	1.6e-10
rs62162863	G	1.1e-13
rs62220604	A	1.6e-09
rs62223042	G	1.1e-09
rs62231822	C	8.3e-12
rs62260729	C	3e-10
rs62263023	A	7e-11
rs62314881	G	2.1e-10
rs62394296	T	4.2e-10
rs62396733	T	5.7e-09
rs62415384	G	2.6e-08
rs6258	T	7e-286
rs62621812	A	1.3e-08
rs629042	C	7.4e-29
rs631695	T	7.2e-17
rs645040	G	1.5e-35
rs6458331	T	1.2e-22
rs6460528	T	4.3e-08
rs6462989	A	1.5e-09
rs6471583	G	1.1e-19
rs6486122	T	1.7e-09
rs6486542	C	2.9e-18
rs6502026	T	2.3e-08
rs650558	C	1.6e-10
rs6521	C	1.3e-10
rs6538437	T	3.1e-09
rs6616174	G	2e-12
rs6676846	A	1.2e-15
rs6684361	C	5.4e-48
rs66844552	A	3.3e-08
rs66956368	T	8.1e-23
rs6718154	T	1.2e-22
rs6729954	T	3.3e-10
rs6736913	A	1.2e-08
rs674486	C	1.1e-08
rs6750410	A	5.2e-12
rs67596711	T	2e-43
rs6766859	T	1e-21
rs6772177	T	2.4e-10
rs6788984	A	2.4e-08
rs6792725	A	5e-10
rs67952556	T	9e-09
rs67967246	C	9.2e-16
rs6854749	T	3.8e-09
rs6870458	T	4.1e-13
rs687339	T	4.1e-39
rs6904345	T	1.9e-08
rs6912283	A	1.4e-12
rs6939861	G	1.7e-12
rs6950023	T	1.1e-12
rs696516	G	1.1e-09
rs6997799	C	5.8e-13
rs7015	G	7.6e-49
rs7065171	G	1.7e-16
rs7078330	T	5.7e-13
rs7089122	T	1.7e-14
rs71027236	T	9.7e-09
rs7139079	G	1.1e-16
rs71397837	G	9.6e-10
rs7143218	C	4.9e-14
rs71447853	A	2.3e-09
rs71519251	A	1.5e-09
rs71529289	C	2e-25
rs71624037	G	5.7e-11
rs71633359	C	4e-16
rs7166920	A	1.1e-10
rs71753454	A	3.6e-08
rs7182912	G	3.9e-09
rs7183977	C	7.8e-27
rs7216664	G	2.4e-10
rs7239564	C	5e-18
rs7248104	G	4.5e-10
rs7256062	C	1.8e-10
rs7256920	G	5.5e-11
rs72630041	G	1.9e-11
rs7265992	G	4e-16
rs72660136	T	4.9e-16
rs72664935	C	1.7e-09
rs72681869	C	3.7e-14
rs72693130	A	2.9e-08
rs72708239	A	1.5e-10
rs72721770	G	1e-09
rs72731535	G	9.1e-12
rs72738949	T	3.2e-12
rs727428	T	8.3E-309
rs72774885	C	3.5e-10
rs72834698	G	8e-11
rs7291444	T	9.8e-10
rs7301634	A	2.8e-09
rs73075656	G	2.1e-15
rs73079476	A	4.2e-40
rs7314285	T	9.8e-14
rs73200740	A	1.8e-09
rs73212896	C	3.3e-11
rs73221538	C	1.9e-67
rs73241342	A	2.8e-11
rs733190	T	1.6e-09
rs73350117	A	4.8e-10
rs73365510	A	4e-12
rs73367233	A	4.3e-08
rs7342537	G	2.8e-24
rs738409	C	1.7e-08
rs7395670	C	2.8e-09
rs73969326	A	1.2e-12
rs7418101	G	4.1e-10
rs74440003	A	1.1e-08
rs745486	C	1.2e-10
rs7454964	T	1.8e-08
rs745932882	AG	6.7e-22
rs746258907	AG	7.7e-10
rs746303202	A	1.5e-10
rs74652944	C	1.8e-13
rs74805556	T	1.4e-60
rs749512116	CAGAT	6.9e-20
rs7496293	T	4.3e-14
rs7519368	T	3.1e-25
rs75217853	A	1.3e-14
rs75287599	T	1.7e-17
rs7529520	C	6.2e-12
rs7530117	T	1.3e-09
rs757309	A	9.9e-16
rs7573187	A	1.3e-11
rs7575635	C	1.4e-27
rs75848431	T	4.2e-15
rs759068	A	5.2e-16
rs76006132	T	1.1e-16
rs7610095	G	2.1e-15
rs7610366	T	2.2e-11
rs761180516	A	2.1e-36
rs7618363	C	1.2e-21
rs761954625	CTG	4.6e-38
rs762344518	CA	4.9e-11
rs7626226	C	3.5e-10
rs76299412	A	2e-20
rs7633673	G	2.6e-13
rs764029425	T	9.6e-30
rs765574776	CG	3.6e-09
rs76767219	A	2.1e-12
rs7679843	G	3.8e-22
rs76830943	T	3e-10
rs7686914	C	9.2e-18
rs768863	T	2.7e-14
rs76895963	T	5.5e-21
rs7696472	A	1.5e-39
rs769712707	C	1.7e-08
rs77017252	T	4.8e-12
rs77031559	G	9.2e-09
rs77044968	C	2.3e-09
rs771258439	A	4.7e-08
rs772513171	CTTTT	2.6e-09
rs7735249	C	1.8e-09
rs774224295	T	1.4e-10
rs77432559	G	4.2e-11
rs77491205	G	1.4e-12
rs775181992	A	1.4e-11
rs7759938	T	1.7e-13
rs776074878	CA	4.4e-10
rs776715248	C	1.8e-73
rs7773995	C	1.2e-09
rs77741622	G	9.2e-11
rs7780066	A	3.1e-13
rs77822621	T	9.3e-14
rs779008104	AAAACAGATAC	1.9e-18
rs78058190	A	2e-10
rs782159242	CT	2.2e-09
rs782207398	T	4.4e-16
rs7824394	C	1.2e-13
rs78248023	A	1.6e-16
rs7828742	A	2.5e-08
rs7835492	C	1.1e-09
rs784420	G	1.2e-39
rs7844586	C	1.1e-08
rs78461719	T	1.1e-08
rs7872329	A	3.8e-08
rs7884765	T	2.2e-17
rs78851238	C	5e-08
rs7912521	C	6.2e-94
rs7915430	T	9.7e-09
rs79310511	G	6.5e-10
rs7937758	A	2.9e-08
rs79384925	C	2e-41
rs79391862	A	5.6e-38
rs794614	A	3.7e-22
rs79488654	G	7.9e-09
rs796177770	C	2e-09
rs79717793	G	9.1e-36
rs7977247	T	3.9e-11
rs7979473	A	1.4e-17
rs799158	C	2.4e-08
rs7997628	A	2.8e-08
rs8044588	C	1.5e-09
rs8045779	T	1.4e-11
rs8046391	C	8.8e-10
rs8061590	A	3.4e-21
rs8076703	C	1e-12
rs8107967	G	1.7e-10
rs8111359	C	8.4e-16
rs8126001	T	6.3e-13
rs8178824	T	5.1e-15
rs8184986	A	2.4e-08
rs829593	G	1.5e-08
rs837493	G	1.1e-08
rs841194	G	6.7e-11
rs850294	T	5.2e-18
rs873779	C	1.8e-09
rs879619	G	1.4e-09
rs881090	T	5.9e-188
rs881301	T	6.4e-10
rs881613	A	3.1e-08
rs912202	C	2.5e-38
rs9272309	A	1.1e-19
rs9272777	T	3.1e-15
rs9319895	A	2.8e-15
rs9322822	C	2.1e-52
rs9379084	A	2.9e-08
rs9383605	A	2.4e-09
rs9399469	A	2.6e-14
rs941446	T	3.5e-10
rs9457466	A	1.5e-09
rs9461224	T	4e-10
rs9506725	T	4.8e-73
rs950716	A	3.1e-14
rs9509847	C	1.6e-52
rs9527	C	5.9e-15
rs9543012	C	2.6e-10
rs9552597	A	5.2e-24
rs9599996	T	2.1e-10
rs9611014	C	3.1e-12
rs9636441	C	6.7e-10
rs9638084	G	1.3e-13
rs9686661	C	1.3e-14
rs9687846	G	3.6e-12
rs9824196	T	4.1e-16
rs9832502	A	3.8e-09
rs9850919	C	2.8e-13
rs9898480	T	9.8e-12
rs9913470	A	5.3e-15
rs9970140	G	6.8e-12
rs998616	G	1.7e-09
rs9986829	A	2.8e-76
rs9987289	A	5.5e-15

## Sheet: Supplementary Table 2
Supplementary Table 2. List of SNPs anf effect alleles associated with increased testosterone levels and CSA of fast-twitch muscle fibers
Chromosome	Base Pair (BP)	SNP	Testosterone-increasing allele	P value for Testosterone (Ruth et al. 2020)	Testosterone trait	CSA-increasing allele	P value for CSA of muscle fibers
1	156009127	rs76830943	T	3e-10	Total testosterone in women	T	0.02542
2	30641234	rs829593	G	1.5e-08	Bioavailable testosterone in men	G	0.0164617
2	165528624	rs1128249	T	4.1e-13	Total testosterone in men and women combined	T	0.0153391
3	10534247	rs573833	T	4.8e-09	Bioavailable testosterone in women	T	0.00507784
3	49889919	rs62260729	C	3e-10	Bioavailable testosterone in men and women combined	C	0.0329746
3	50902213	rs77031559	G	9.2e-09	Bioavailable testosterone in women	G	0.0155
4	22028079	rs7679843	G	1.9e-11	Bioavailable testosterone in men and women combined	G	0.0226493
4	70466280	rs10028954	C	2.6e-09	Total testosterone in men	C	0.0490381
5	95871370	rs112530420	C	2.3e-08	Total testosterone in men and women combined	C	0.03618
6	152140576	rs190930099	G	8.1e-11	Bioavailable testosterone in men	G	0.0277571
8	49275276	rs191780890	G	1.7e-08	Bioavailable testosterone in women	G	0.0412234
9	4294707	rs34706136	TG	2.7e-08	Bioavailable testosterone in men and women combined	TG	0.0440924
9	11242155	rs745486	C	1.2e-10	Bioavailable testosterone in men	C	0.01522
9	34622389	rs3808869	C	5.4e-09	Total testosterone in men	C	0.04492
10	105532165	rs11191801	A	6e-12	Total testosterone in men and women combined	A	0.00967773
11	102157900	rs4754839	A	1.1e-08	Total testosterone in men	A	0.0445148
11	123437669	rs850294	T	5.2e-18	Bioavailable testosterone in women	T	0.0105999
12	12738486	rs881613	A	3.1e-08	Total testosterone in women	A	0.04266
12	98901200	rs7301634	A	2.8e-09	Bioavailable testosterone in women	A	0.0293899
13	112725196	rs3742223	T	2.8e-10	Total testosterone in men	T	0.001438
15	96245020	rs1822246	A	1.6e-09	Total testosterone in men and women combined	A	0.01445
16	4667690	rs841194	G	6.7e-11	Total testosterone in men	G	0.0291288
17	1641035	rs2287322	G	1.1e-08	Total testosterone in men and women combined	G	0.03232
19	7224431	rs7248104	G	1.1e-10	Bioavailable testosterone in men and women combined	G	0.04501
19	47572987	rs2241388	T	3.2e-14	Total testosterone in men and women combined	T	0.024597
19	49517293	rs7256062	C	1.8e-10	Bioavailable testosterone in men and women combined	C	0.0348059
22	29130300	rs1033667	T	9.3e-13	Total testosterone in men	T	0.0389213
22	46636976	rs41378347	G	5.2e-14	Total testosterone in men and women combined	G	0.03752

## Sheet: Supplementary Table 3
Supplementary Table 3. List of SNPs anf effect alleles associated with testosterone levels, CSA of fast-twitch muscle fibers, fat-free mass and handgrip strength
Chromosome	Base Pair (BP)	Gene	Full name	Gene function	SNP	Consequence	Testosterone-increasing allele	P value for Testosterone (Ruth et al. 2020)	Testosterone trait	CSA-increasing allele	P value for CSA of muscle fibers	Handgrip strength-increasing allele	P value for handgrip strength in the UK Biobank cohort (n=359,729)	Fat-free mass-increasing allele	P value for fat-free mass in the UK Biobank cohort (n=354,808)	SNP	Effect of SNP on gene expression (www.gtexportal.org)	Gene	Effect of strength training (ST) on gene expression
6	152140576	ESR1	Estrogen Receptor 1	Encodes an estrogen receptor. Estrogen controls many cellular processes including growth, differentiation and function of the reproductive system.	rs190930099	Intronic	G	8.1e-11	Bioavailable testosterone men	G	0.0277571	G	0.0024	G	0.0000013 (whole body)	rs190930099		ESR1	P=0.0003 (decreased expression of ESR1 after 2.5 hrs of ST compared to the baseline); P=0.0000019 (decreased expression of ESR1 after 5 hrs of ST compared to the baseline)
9	4294707	GLIS3	GLIS Family Zinc Finger 3	This protein functions as both a repressor and activator of transcription and is specifically involved in the development of pancreatic beta cells, the thyroid, eye, liver and kidney.	rs34706136	Intronic	TG	2.7e-08	Bioavailable testosterone in men and women combined	TG	0.0440924	TG	0.0000015	TG	0.011 (trunk)	rs34706136		GLIS3	P=0.0217 (increased expression of GLIS3 after 5 hrs of ST compared to the baseline)
3	49889919	TRAIP	TRAF Interacting Protein	Involved in cell activation and protection against apoptosis.	rs62260729	Intronic	C	3e-10	Bioavailable testosterone in men and women combined	C	0.0329746	C	0.011	C	0.00067 (whole body)	rs62260729	C allele is associated with increased expression of CDHR4 gene in the testis (P=1.5e-68) and with other genes in multiple tissues	TRAIP	P=0.0199 (increased expression of CDHR4 after 5 hrs of ST compared to controls)
3	50902213	DOCK3	Dedicator Of Cytokinesis 3	Involved in the regulation of actin cytoskeleton and cell adhesion receptors.	rs77031559	Intronic	G	9.2e-09	Bioavailable testosterone women	G	0.0155	G	0.045	G	0.0007 (whole body)	rs77031559	Both alleles are associated with increased expression of different genes in multiple tissues, including testis (p=0.00027) and adrenal gland (P=0.00015)	DOCK3
11	123437669	GRAMD1B	GRAM Domain Containing 1B	Plays a crucial role in cholesterol homeostasis in the adrenal gland and has the unique ability to localize to the plasma membrane based on the level of membrane cholesterol.	rs850294	Intronic	T	5.2e-18	Bioavailable testosterone women	T	0.0105999	T	0.0499	T	0.038 (trunk)	rs850294		GRAMD1B	P=0.0075 (decreased expression of GRAMD1B after 5 hrs of ST compared to endurance training)
